# Supplementary material for: Validation of a comprehensive long-read sequencing platform for broad clinical genetic diagnosis
Source: Front Genet. 2025 May 2;16:1499456. doi: 10.3389/fgene.2025.1499456 (PMC12082127; doi:10.3389/fgene.2025.1499456)
Supplement: Supplementary file 1 [file Table2.xlsx]

## Sheet: Sheet1
Unique_ID	Category	Gene(s)	Variant	Reference_Detection_Method	Nanopore_Pipeline_Component	Nanopore_Pipeline_Detected
PAQ18443	Indel	TRHR	c.1137_1152delinsTTTTGTGGCAGGTGCTTGGCTGCCTGCCACAGGCAA	WGS	NA	No
PAU07792	Indel	RASA1	c.2427_2433delinsGGA (p.Phe809Leufs*5)	NGS targeted	Clair3	Yes
PAU06965	Indel	ABCD1	c.1563_1574delinsAGCACA (p.Gly522_Pro525delinsAlaHis)	NGS targeted	Clair3	Yes
PAU02626	Indel	ABCD1	c.1635-16_1645delinsCACAGACATGTAGGGC	NGS targeted	Clair3	Yes
PAQ46375	Indel	SGCE	c.434_442dup (p.Asn145_Ile147dup)	NGS targeted	Clair3	Yes
PAK97208	Indel	SPG11	c.3075dup (p.Glu1026Argfs*4)	NGS targeted	Clair3	Yes
PAO04321	Indel	EPHB4	c.1039del (p.Leu347Trpfs*31)	NGS targeted	Clair3	Yes
PAO83672	Indel	MSH6	c.3261dup (p.Phe1088Leufs*5)	NGS targeted	Clair3	Yes
PAK99189	Indel	CFTR	c.1210-34TG[13];1210-12T[5]	NGS targeted	Clair3	Yes
PAQ97220	Indel	ACADL	c.928_933delinsCATGAATGTTATGTTT (p.Thr310Hisfs*6)	NGS targeted	Clair3	Yes
PAO83197	Indel	ABCD1	c.456_457delTT (p.Tyr153Profs*41)	NGS targeted	Clair3	Yes
PAK99148	Indel	PAX2	c.76dup (p.Val26Glyfs*28)	Sanger	Clair3	Yes
PAK99574	Indel	ANKRD11	c.5564_5565del (p.Tyr1855Trpfs*94)	WGS	Clair3	Yes
PAK97179	Indel	FCN3	c.349delC (p.Leu117Serfs*65)	WGS	Clair3	Yes
PAK97179	Indel	ATRX	c.5567-3delC	WGS	Clair3	Yes
PAU04730	Indel	BRCA1	c.2472_2490delinsGTAT	WGS	Clair3	Yes
PAO83301	Indel	MAGEL2	c.53del (p.Pro18Argfs*12)	WGS	Clair3	Yes
PAQ18076	Indel	NPHP3	c.2694-2_2694-1del	WGS	Clair3	Yes
PAQ27799	Indel	FANCC	c.1655_1659dup (p.Leu554Lysfs*30)	WGS	Clair3	Yes
PAQ27799	Indel	FBXW4	c.507_509dup (p.Ala170dup)	WGS	Clair3	Yes
PAS14655	Indel	ATM	c.3245_3247delinsTGAT (p.His1082Leufs*14)	WGS	Clair3	Yes
PAS14655	Indel	ATM	c.3802del (p.Val1268*)	WGS	Clair3	Yes
PAU05117	Indel	CACNA1A	c.2714_2721del (p.Ala905Glyfs*159)	WGS	Clair3	Yes
PAO83171	Indel, Pseudo	SBDS	c.183_184delinsCT (p.Lys62*)	NGS targeted	Clair3	Yes
PAO83252	Indel, Pseudo	SORD	c.757del (p.Ala253Glnfs*27)	NGS targeted	Clair3	Yes
PAO85368	Indel, Pseudo	SORD	c.757del (p.Ala253Glnfs*27)	NGS targeted	Clair3	Yes
PAO83226	Repeat	ATXN7	48 repeats	STR_external	Tandem_Genotypes	Yes
PAO03428	Repeat	FGF14	GAA intronic repeat expansion	STR_external	Tandem_Genotypes	Yes
PAO02879	Repeat	FXN	216 repeats	STR_external	Tandem_Genotypes	Yes
PAO02879	Repeat	FXN	1066 repeats	STR_external	Tandem_Genotypes	Yes
PAK99711	Repeat	FGF14	GAA intronic repeat expansion	STR_external	Tandem_Genotypes	Yes
PAO83724	Repeat	FGF14	GAA intronic repeat expansion	STR_external	Tandem_Genotypes	Yes
PAO83222	Repeat	FXN	299 repeats	STR_external	Tandem_Genotypes	Yes
PAO83222	Repeat	FXN	1099 repeats	STR_external	Tandem_Genotypes	Yes
PAO85331	Repeat	FXN	199 repeats	STR_external	Tandem_Genotypes	Yes
PAO85331	Repeat	FXN	1099 repeats	STR_external	Tandem_Genotypes	Yes
PAO85391	Repeat	ATXN7	48 repeats	STR_external	Tandem_Genotypes	Yes
PAK97183	Repeat	ATXN1	45 repeats	STR_external	Tandem_Genotypes	Yes
PAO02854	Repeat	ATXN3	70 repeats	STR_external	Tandem_Genotypes	Yes
PAO84196	Repeat	FGF14	GAA intronic repeat expansion	STR_external	Tandem_Genotypes	Yes
PAO03903	Repeat	FXN	Repeat expansion (not sized)	STR_external	Tandem_Genotypes	Yes
PAO03903	Repeat	FXN	Repeat expansion (not sized)	STR_external	Tandem_Genotypes	Yes
PAO04185	Repeat	FXN	300 repeats	STR_external	Tandem_Genotypes	Yes
PAO04185	Repeat	FXN	1080 repeats	STR_external	Tandem_Genotypes	Yes
PAO83469	Repeat	RFC1	Repeat expansion (not sized)	STR_external	Sniffles2	Yes
PAO83469	Repeat	RFC1	Repeat expansion (not sized)	STR_external	Sniffles2	Yes
PAK95205	Repeat	RFC1	Repeat expansion (not sized)	STR_external	Sniffles2	Yes
PAK95205	Repeat	RFC1	Repeat expansion (not sized)	STR_external	Sniffles2	Yes
PAQ19210	Repeat	RFC1	Repeat expansion (not sized)	STR_external	Sniffles2	Yes
PAQ19210	Repeat	RFC1	Repeat expansion (not sized)	STR_external	Sniffles2	Yes
PAK97990	Repeat	ATXN7	42 repeats	STR_external	Tandem_Genotypes	Yes
PAK99761	Repeat	DMPK	240 repeats	STR_internal	Tandem_Genotypes	Yes
PAK99106	Repeat	DMPK	340 repeats	STR_internal	Tandem_Genotypes	Yes
PAO83711	Repeat	HTT	40 repeats	STR_internal	Tandem_Genotypes	Yes
PAK99128	Repeat	FMR1	280 repeats	STR_internal	Tandem_Genotypes	Yes
PAQ18260	SNV	FANCA	c.2738A>C ( p.His913Pro)	NGS targeted	Clair3	Yes
PAK97208	SNV	SPG11	c.2834+1G>T	NGS targeted	Clair3	Yes
PAO83672	SNV	MSH2	c.2551C>G (p.Leu851Val)	NGS targeted	Clair3	Yes
PAK99189	SNV	DNAI2	c.340G>A (p.Gly114Ser)	NGS targeted	Clair3	Yes
PAU02821	SNV	CYP4F22	c.727C>T (p.Arg243Cys)	NGS targeted	Clair3	Yes
PAU02821	SNV	KRT9	c.879G>C (p.Lys293Asn)	NGS targeted	Clair3	Yes
PAQ18791	SNV	MUTYH	c.901G>A (p.Val301Met)	NGS targeted	Clair3	Yes
PAK97636	SNV	OFD1	c.1005A>G (p.Ile335Met)	WGS	Clair3	Yes
PAK97636	SNV	ADCK3	c.902G>T (p.Arg301Leu)	WGS	Clair3	Yes
PAK99574	SNV	CNTNAP2	c.17G>A (p.Arg6His)	WGS	Clair3	Yes
PAK99574	SNV	MBD6	c.1964G>C (p.Gly655Ala)	WGS	Clair3	Yes
PAK97179	SNV	ACTC1	c.1088A>G (p.Glu363Gly)	WGS	Clair3	Yes
PAK97179	SNV	FTO	c.1477G>T (p.Val493Phe)	WGS	Clair3	Yes
PAK97179	SNV	SIN3A	c.3787C>T (p.Arg1263Cys)	WGS	Clair3	Yes
PAK97179	SNV	PHF1	c.1435A>G (p.Ile479Val)	WGS	Clair3	Yes
PAK97179	SNV	HEY2	c.896C>G (p.Ala299Gly)	WGS	Clair3	Yes
PAK97179	SNV	FECH	c.315-48T>C	WGS	Clair3	Yes
PAK97179	SNV	RBM8A	c.67+32G>C	WGS	Clair3	Yes
PAK97179	SNV	WNT10A	c.682T>A (p.Phe228Ile)	WGS	Clair3	Yes
PAK97179	SNV	GLS	c.1071+1G>T	WGS	Clair3	Yes
PAK97179	SNV	ADAMTS3	c.1694G>A (p.Arg565Gln)	WGS	Clair3	Yes
PAQ18443	SNV	LAMA5	c.4697C>T (p.Pro1566Leu)	WGS	Clair3	Yes
PAQ18443	SNV	BPTF	c.5393T>C (p.Leu1672Pro)	WGS	Clair3	Yes
PAQ18443	SNV	CSGALNACT1	c.1562G>C (p.Arg521Pro)	WGS	Clair3	Yes
PAQ18443	SNV	KIAA0753	c.944A>G (p.Gln315Arg)	WGS	Clair3	Yes
PAQ18443	SNV	P3H1	c.1339C>T (p.Arg447Trp)	WGS	Clair3	Yes
PAQ18443	SNV	PCNT	c.7634C>T (p.Ala2545Val)	WGS	Clair3	Yes
PAQ18443	SNV	CENPE	c.3687A>G (p.Thr1229=)	WGS	Clair3	Yes
PAQ18443	SNV	TTC21B	c.3223G>C (p.Val1075Leu)	WGS	Clair3	Yes
PAQ18443	SNV	ALOXE3	c.2285C>T (p.Pro630Leu)	WGS	Clair3	Yes
PAQ18443	SNV	MAN2C1	c.2354G>A (p.Arg768Gln)	WGS	Clair3	Yes
PAQ18443	SNV	TMEM8C	c.271C>A (p.Pro91Thr)	WGS	Clair3	Yes
PAQ18443	SNV	WFS1	c.505G>A (p.Glu169Lys)	WGS	Clair3	Yes
PAO83301	SNV	MAGEL2	c.1339G>A (p.Ala447Thr)	WGS	Clair3	Yes
PAO83301	SNV	SNX14	c.932C>T (p.Pro311Leu)	WGS	Clair3	Yes
PAO83301	SNV	ZFYVE26	c.646G>A (p.Asp216Asn)	WGS	Clair3	Yes
PAO83301	SNV	KCNH5	c.2069T>G (p.Leu690Arg)	WGS	Clair3	Yes
PAO83301	SNV	TRIP11	c.1735C>T (p.Gln579*)	WGS	Clair3	Yes
PAO83301	SNV	ABCC6	c.3940C>T (p.Arg1314Trp)	WGS	Clair3	Yes
PAK95307	SNV	TYR	c.1205G>A (p.Arg402Gln)	WGS	Clair3	Yes
PAK95307	SNV	WNT10A	c.682T>A (p.Phe228Ile)	WGS	Clair3	Yes
PAK95307	SNV	RBM8A	c.-21G>A	WGS	Clair3	Yes
PAK95307	SNV	ALG12	c.295+1G>A	WGS	Clair3	Yes
PAK95307	SNV	AASS	c.2635G>A (p.Ala879Thr)	WGS	Clair3	Yes
PAK95307	SNV	ACAN	c.2953A>G (p.Thr985Ala)	WGS	Clair3	Yes
PAK95307	SNV	CUL7	c.235C>T (p.His79Tyr)	WGS	Clair3	Yes
PAK95307	SNV	DYNC2H1	c.10669T>C (p.Ser3550Pro)	WGS	Clair3	Yes
PAK95307	SNV	NDUFS3	c.242T>C (p.Phe81Ser)	WGS	Clair3	Yes
PAK95307	SNV	NLRP12	c.891T>G (p.Asp297Glu)	WGS	Clair3	Yes
PAQ19223	SNV	HBB	c.20A>T (p.Glu7Val)	WGS	Clair3	Yes
PAQ18158	SNV	ACADM	c.985A>G (p.Lys329Glu)	WGS	Clair3	Yes
PAQ18158	SNV	HLCS	c.1711G>A (p.Asp718Asn)	WGS	Clair3	Yes
PAQ18076	SNV	CFTR	c.1727G>C (p.Gly576Ala)	WGS	Clair3	Yes
PAQ18076	SNV	CFTR	c.2002C>T (p.Arg668Cys)	WGS	Clair3	Yes
PAQ18076	SNV	AGXT	c.32C>T (p.Pro11Leu)	WGS	Clair3	Yes
PAQ18076	SNV	DAAM2	c.2095A>G (p.Ile699Val)	WGS	Clair3	Yes
PAQ27799	SNV	BTD	c.-18A>T	WGS	Clair3	Yes
PAQ27799	SNV	SLC47A1	c.1309+1G>A	WGS	Clair3	Yes
PAQ19706	SNV	HFE	c.187C>G (p.His63Asp)	WGS	Clair3	Yes
PAQ19706	SNV	ABAT	c.1157C>T (p.Pro386Leu)	WGS	Clair3	Yes
PAQ19706	SNV	TSEN2	c.178C>T (p.Leu60Phe)	WGS	Clair3	Yes
PAQ19706	SNV	TBCD	c.2852+3A>G	WGS	Clair3	Yes
PAQ19706	SNV	KIF26A	c.4292G>A (p.Arg1431His)	WGS	Clair3	Yes
PAQ19706	SNV	KIF14	c.2022G>T (p.Met674Ile)	WGS	Clair3	Yes
PAQ19706	SNV	ZNF526	c.1055G>A (p.Arg352Gln)	WGS	Clair3	Yes
PAQ19706	SNV	PNPT1	c.454-10C>T	WGS	Clair3	Yes
PAS14655	SNV	HFE	c.845G>A (p.Cys282Tyr)	WGS	Clair3	Yes
PAS14655	SNV	HFE	c.187C>G (p.His63Asp)	WGS	Clair3	Yes
PAU05117	SNV	SCN2A	c.4455T>C (p.Gly1485=)	WGS	Clair3	Yes
PAU05117	SNV	ATG7	c.1412T>C (p.Val471Ala)	WGS	Clair3	Yes
PAU05117	SNV	CACNA1A	c.6623G>C (p.Arg2208Pro)	WGS	Clair3	Yes
PAU05117	SNV	AFG3L2	c.838C>T (p.Arg280Trp)	WGS	Clair3	Yes
PAU05117	SNV	DDHD2	c.1345G>T (p.Gly449Cys)	WGS	Clair3	Yes
PAO03071	SNV, Pseudo	GBA	Recombinant allele	CNV_RF	Nanovar, Clair3	Yes
PAO83171	SNV, Pseudo	SBDS	c.258+2T>C	NGS targeted	Clair3	Yes
PAK99570	SNV, Pseudo	PKD1	c.2180T>C (p.Leu727Pro)	NGS targeted	Clair3	Yes
PAK99570	SNV, Pseudo	PKD1	c.2534T>C (p.Leu845Ser)	NGS targeted	Clair3	Yes
PAO03071	SNV, Pseudo	GBA	c.1448T>G (p.Leu483Arg)	NGS targeted	Clair3	Yes
PAO83733	SNV, Pseudo	SBDS	c.258+2T>C	NGS targeted	Clair3	Yes
PAO83733	SNV, Pseudo	SBDS	c.458A>G (p.Gln153Arg)	NGS targeted	Clair3	Yes
PAO03388	SV	PWS/AS critical region	15q11.2_deletion	Array	CNVpytor	Yes
PAQ46342	SV	HNF1B	Whole gene deletion	CNV_RF	CNVpytor	Yes
PAQ18260	SV	FANCA	Exon 1-13 deletion	CNV_RF	CNVpytor, Debreak	Yes
PAQ19142	SV	FANCA	Exon 1-11 deletion	CNV_RF	CNVpytor, Debreak, Nanovar	Yes
PAQ19142	SV	FANCA	Exon 12-23 deletion	CNV_RF	CNVpytor, Debreak, Nanovar	Yes
PAO85368	SV	MECP2	Whole gene duplication	CNV_RF	CNVpytor	Yes
PAQ18654	SV	PROS1	Whole gene deletion	CNV_RF	CNVpytor	Yes
PAQ19095	SV	ABCC6	Exon 8 deletion	CNV_RF	Debreak	Yes
PAQ19214	SV	FOXL2	Whole gene deletion	CNV_RF	CNVpytor, Debreak	Yes
PAQ19177	SV	TBXT	Whole gene duplication	CNV_RF	CNVpytor, Debreak	Yes
PAQ46078	SV	PKP2	Exon 3 deletion	CNV_RF	Debreak, Nanovar	Yes
PAQ19187	SV	CHEK2	Exons 9-10 deletion	CNV_RF	Debreak, Nanovar	Yes
PAU02821	SV	CYP4F22	Exon 9-10 deletion	CNV_RF	Debreak, Nanovar	Yes
PAQ19201	SV	MSH3	Exon 9-24 Duplication	CNV_RF	CNVpytor, Debreak	Yes
PAQ18791	SV	RB1	Exon 21-23 deletion	CNV_RF	Debreak, Nanovar	Yes
PAU10067	SV	AUH	Exon 1-3 deletion (homozyous)	CNV_RF	CNVpytor, Debreak, Nanovar	Yes
PAQ46032	SV	ABCD1	copy neutral transposable element insertion	WGS	Debreak, Nanovar	Yes
PAK97227	SV	FH, RYR2	Complex SV	WGS_SV	CNVpytor, Debreak, Nanovar	Yes
PAK97636	SV	DIAPH2, PLP1	Complex SV	WGS_SV	CNVpytor, Debreak, Nanovar	Yes
PAK99574	SV	UBE3A, ZNF277	Complex SV	WGS_SV	Debreak, Nanovar	Yes
PAK97179	SV	FBN1, UNC13C	Complex SV	WGS_SV	CNVpytor, Debreak	Yes
PAQ18331	SV	GREM1	Promoter duplication	WGS_SV	CNVpytor, Debreak, Nanovar	Yes
PAK95307	SV	CSNK2A1	Complex SV	WGS_SV	Nanovar	Yes
PAQ19223	SV	22q11.2	atypical 22q11.2 deletion	WGS_SV	CNVpytor	Yes
PAQ18158	SV	SDHA, MRPL36, IRX4	Complex SV	WGS_SV	CNVpytor, Debreak	Yes
PAQ19144	SV	CHEK2, ITSN2, TTC28, NF2, KIF3C	Complex SV (mosaic)	WGS_SV	CNVpytor, Debreak, Nanovar	Yes
PAQ27799	SV	PAX6	Exon 9-14 deletion	WGS_SV	Debreak, Nanovar	Yes
PAQ19706	SV	SRP72	Complex SV	WGS_SV	CNVpytor, Debreak, Nanovar	Yes
PAO83252	SV, Pseudo	STRC	Whole gene deletion (homozygous)	CNV_RF	Paraphase	Yes
PAQ18742	SV, Pseudo	CFHR1_CFHR3	Whole gene deletion	CNV_RF	CNVpytor	Yes
PAO83646	SV, Pseudo	GBA	Recombinant allele	CNV_RF	Clair3	Yes
PAQ18076	SV,Pseudo	CFHR1,CFHR3	deletion	WGS_SV	CNVpytor	Yes
