# Supplementary material for: Validation of a comprehensive long-read sequencing platform for broad clinical genetic diagnosis
Source: Front Genet. 2025 May 2;16:1499456. doi: 10.3389/fgene.2025.1499456 (PMC12082127; doi:10.3389/fgene.2025.1499456)
Supplement: Supplementary file 2 [file Table3.xlsx]

## Sheet: Sheet1
Caller	N Breakpoints	N Breakpoints Detected	% Breakpoints Detected
Sniffles2	29	2	6.89655
SVIM	29	17	58.6207
DeBreak	29	25	86.2069
NanoVar	29	27	93.1034
