# Supplementary material for: Validation of a comprehensive long-read sequencing platform for broad clinical genetic diagnosis
Source: Front Genet. 2025 May 2;16:1499456. doi: 10.3389/fgene.2025.1499456 (PMC12082127; doi:10.3389/fgene.2025.1499456)
Supplement: Supplementary file 4 [file Table1.xlsx]

## Sheet: Sheet1
A2M
A2ML1
A4GALT
AAAS
AADAT
AAGAB
AARS1
AARS2
AASS
ABAT
ABCA1
ABCA12
ABCA13
ABCA2
ABCA3
ABCA4
ABCA5
ABCA7
ABCA9
ABCB1
ABCB10
ABCB11
ABCB4
ABCB5
ABCB6
ABCB7
ABCB8
ABCB9
ABCC1
ABCC11
ABCC12
ABCC2
ABCC3
ABCC4
ABCC6
ABCC8
ABCC9
ABCD1
ABCD2
ABCD3
ABCD4
ABCF2
ABCG2
ABCG5
ABCG8
ABHD10
ABHD11
ABHD12
ABHD16A
ABHD5
ABL1
ABL2
ABO
ABRAXAS1
ACAA1
ACAA2
ACACA
ACACB
ACAD10
ACAD11
ACAD8
ACAD9
ACADL
ACADM
ACADS
ACADSB
ACADVL
ACAN
ACAT1
ACAT2
ACBD5
ACBD6
ACCS
ACD
ACE
ACER3
ACHE
ACKR1
ACKR3
ACLY
ACMSD
ACO1
ACO2
ACOT13
ACOT2
ACOT7
ACOT9
ACOX1
ACOX2
ACOX3
ACP2
ACP4
ACP5
ACP6
ACR
ACSF2
ACSF3
ACSL1
ACSL4
ACSL5
ACSL6
ACSM1
ACSM2A
ACSM2B
ACSM3
ACSM4
ACSM5
ACSS1
ACSS3
ACTA1
ACTA2
ACTB
ACTC1
ACTG1
ACTG2
ACTL6A
ACTL6B
ACTL7A
ACTL9
ACTN1
ACTN2
ACTN4
ACTRT1
ACVR1
ACVR2B
ACVRL1
ACY1
ADA
ADA2
ADAM10
ADAM17
ADAM19
ADAM22
ADAM9
ADAMTS1
ADAMTS10
ADAMTS13
ADAMTS15
ADAMTS17
ADAMTS18
ADAMTS19
ADAMTS2
ADAMTS3
ADAMTS9
ADAMTSL1
ADAMTSL2
ADAMTSL4
ADAR
ADARB1
ADAT3
ADCY1
ADCY10
ADCY3
ADCY5
ADCY6
ADD1
ADD3
ADGRA3
ADGRE2
ADGRG1
ADGRG2
ADGRG6
ADGRL1
ADGRL2
ADGRV1
ADH1B
ADH1C
ADH5
ADIPOQ
ADIPOR1
ADIPOR2
ADK
ADNP
ADORA1
ADORA2A
ADPRS
ADRA1A
ADRA2A
ADRA2B
ADRA2C
ADRB1
ADRB2
ADRB3
ADSL
ADSS1
AEBP1
AFF2
AFF3
AFF4
AFG3L2
AGA
AGBL1
AGBL5
AGK
AGL
AGMO
AGO1
AGO2
AGPAT2
AGPAT4
AGPS
AGR2
AGRN
AGT
AGTPBP1
AGTR1
AGTR2
AGXT
AGXT2
AHCY
AHDC1
AHI1
AHR
AHSG
AICDA
AIFM1
AIMP1
AIMP2
AIP
AIPL1
AIRE
AK1
AK2
AK7
AKAP14
AKAP9
AKR1C2
AKR1C3
AKR1D1
AKR1E2
AKT1
AKT2
AKT3
ALAD
ALAS2
ALDH18A1
ALDH1A2
ALDH1A3
ALDH1B1
ALDH1L2
ALDH2
ALDH3A2
ALDH4A1
ALDH5A1
ALDH6A1
ALDH7A1
ALDOA
ALDOB
ALG1
ALG11
ALG12
ALG13
ALG14
ALG2
ALG3
ALG5
ALG6
ALG8
ALG9
ALK
ALKBH8
ALMS1
ALOX12B
ALOXE3
ALPI
ALPK1
ALPK3
ALPL
ALS2
ALS2CL
ALX1
ALX3
ALX4
AMACR
AMBN
AMELX
AMER1
AMFR
AMH
AMHR2
AMMECR1
AMN
AMPD1
AMPD2
AMT
AMTN
ANAPC1
ANAPC7
ANG
ANGPT1
ANGPT2
ANGPTL3
ANGPTL6
ANK1
ANK2
ANK3
ANKFY1
ANKH
ANKK1
ANKLE2
ANKRD1
ANKRD11
ANKRD12
ANKRD17
ANKRD26
ANKS1B
ANKS3
ANKS6
ANKZF1
ANLN
ANO1
ANO10
ANO3
ANO5
ANO6
ANOS1
ANTXR1
ANTXR2
ANXA11
AOPEP
AP1B1
AP1G1
AP1S1
AP1S2
AP1S3
AP2M1
AP2S1
AP3B1
AP3B2
AP3D1
AP4B1
AP4E1
AP4M1
AP4S1
AP5Z1
APBA2
APC
APC2
APCDD1
APOA1
APOA2
APOA5
APOB
APOC1
APOC2
APOC3
APOE
APOL1
APOO
APP
APPL1
APRT
APTX
AQP1
AQP2
AQP3
AQP4
AQP5
AR
ARAF
ARAP1
ARCN1
ARF1
ARF3
ARFGEF1
ARFGEF2
ARG1
ARHGAP24
ARHGAP29
ARHGAP31
ARHGAP35
ARHGAP4
ARHGDIA
ARHGEF1
ARHGEF10
ARHGEF15
ARHGEF17
ARHGEF18
ARHGEF2
ARHGEF28
ARHGEF6
ARHGEF9
ARID1A
ARID1B
ARID2
ARIH1
ARL13B
ARL14EP
ARL2
ARL2BP
ARL3
ARL6
ARL6IP1
ARL6IP6
ARMC12
ARMC2
ARMC5
ARMC9
ARMS2
ARNT2
ARNTL
ARPC1B
ARPC4
ARPC5
ARR3
ARSA
ARSB
ARSG
ARSI
ARSK
ARSL
ART4
ARV1
ARX
ASAH1
ASB10
ASCC1
ASCC3
ASCL1
ASH1L
ASIP
ASL
ASMT
ASNS
ASPA
ASPH
ASPM
ASPRV1
ASRGL1
ASS1
ASTL
ASTN1
ASTN2
ASXL1
ASXL2
ASXL3
ATAD1
ATAD3A
ATCAY
ATF4
ATF6
ATG2B
ATG4A
ATG4D
ATG5
ATG7
ATIC
ATL1
ATL3
ATM
ATN1
ATOH1
ATOH7
ATP10A
ATP11A
ATP11C
ATP13A2
ATP13A3
ATP13A4
ATP1A1
ATP1A2
ATP1A3
ATP2A1
ATP2A2
ATP2B1
ATP2B2
ATP2B3
ATP2B4
ATP2C1
ATP2C2
ATP5F1A
ATP5F1B
ATP5F1D
ATP5F1E
ATP5MC3
ATP5MD
ATP5PO
ATP6AP1
ATP6AP2
ATP6V0A1
ATP6V0A2
ATP6V0A4
ATP6V0C
ATP6V1A
ATP6V1B1
ATP6V1B2
ATP6V1C2
ATP6V1E1
ATP7A
ATP7B
ATP8A2
ATP8B1
ATP9A
ATPAF1
ATPAF2
ATR
ATRIP
ATRN
ATRX
ATXN10
AUH
AURKC
AUTS2
AVIL
AVP
AVPR2
AXIN1
AXIN2
AXL
B2M
B3GALNT1
B3GALNT2
B3GALT6
B3GAT3
B3GLCT
B4GALNT1
B4GALNT2
B4GALT1
B4GALT2
B4GALT7
B4GAT1
B9D1
B9D2
BAAT
BACH2
BAG3
BAG5
BANF1
BAP1
BARD1
BAZ1B
BAZ2B
BBIP1
BBS1
BBS10
BBS12
BBS2
BBS4
BBS5
BBS7
BBS9
BCAM
BCAP31
BCAS3
BCAT2
BCHE
BCKDHA
BCKDHB
BCKDK
BCL10
BCL11A
BCL11B
BCL2L11
BCL7B
BCO1
BCOR
BCORL1
BCR
BCS1L
BDH1
BDNF
BDP1
BEST1
BFSP1
BFSP2
BGN
BHLHA9
BICC1
BICD1
BICD2
BICRA
BIN1
BIRC6
BLK
BLM
BLNK
BLOC1S1
BLOC1S3
BLOC1S5
BLOC1S6
BLVRA
BMP1
BMP15
BMP2
BMP3
BMP4
BMP5
BMP6
BMP7
BMPER
BMPR1A
BMPR1B
BMPR2
BMS1
BNC1
BNC2
BOD1
BOLA3
BORCS8
BPGM
BPIFB6
BPNT2
BPTF
BRAF
BRAP
BRAT1
BRCA1
BRCA2
BRCC3
BRD4
BRDT
BRF1
BRIP1
BRPF1
BRSK2
BRWD3
BSCL2
BSG
BSN
BSND
BTD
BTG4
BTK
BTRC
BUB1
BUB1B
BUD13
BVES
C11orf80
C12orf4
C12orf57
C12orf65
C14orf39
C16orf91
C19orf12
C1GALT1C1
C1orf194
C1QA
C1QB
C1QBP
C1QC
C1QTNF5
C1R
C1S
C2
C2CD3
C2CD6
C2orf69
C3
C3AR1
C3orf52
C4A
C4B
C4BPA
C4BPB
C4orf54
C5
C5AR1
C5AR2
C6
C7
C8A
C8B
C8G
C8orf37
C9
CA12
CA2
CA4
CA5A
CA8
CABP2
CABP4
CACHD1
CACNA1A
CACNA1B
CACNA1C
CACNA1D
CACNA1E
CACNA1F
CACNA1G
CACNA1H
CACNA1I
CACNA1S
CACNA2D1
CACNA2D2
CACNA2D4
CACNB2
CACNB4
CACNG2
CAD
CADM1
CADM3
CADPS2
CALCRL
CALM1
CALM2
CALM3
CALR
CALR3
CAMK2A
CAMK2B
CAMK2G
CAMK4
CAMKMT
CAMLG
CAMSAP1
CAMTA1
CANT1
CAP2
CAPN1
CAPN10
CAPN15
CAPN3
CAPN5
CAPRIN1
CAPZA2
CARD10
CARD11
CARD14
CARD8
CARD9
CARMIL2
CARS1
CARS2
CASK
CASP10
CASP14
CASP2
CASP8
CASQ1
CASQ2
CASR
CAST
CASZ1
CAT
CATIP
CATSPER1
CAV1
CAV3
CAVIN1
CBFB
CBL
CBLB
CBR3
CBS
CBX2
CBX6
CC2D1A
CC2D1B
CC2D2A
CCAR2
CCBE1
CCDC103
CCDC115
CCDC134
CCDC137
CCDC141
CCDC174
CCDC22
CCDC32
CCDC39
CCDC40
CCDC47
CCDC50
CCDC62
CCDC65
CCDC78
CCDC8
CCDC88A
CCDC88C
CCDC96
CCL11
CCL2
CCM2
CCN6
CCNA2
CCND1
CCND2
CCNF
CCNK
CCNO
CCNP
CCNQ
CCT2
CCT5
CD151
CD164
CD19
CD247
CD27
CD2AP
CD320
CD36
CD3D
CD3E
CD3G
CD4
CD40
CD40LG
CD44
CD46
CD55
CD59
CD70
CD79A
CD79B
CD81
CD8A
CD93
CD96
CDA
CDAN1
CDC14A
CDC20
CDC26
CDC40
CDC42
CDC42BPB
CDC45
CDC5L
CDC6
CDC73
CDCA7
CDCA8
CDH1
CDH11
CDH15
CDH2
CDH23
CDH3
CDH4
CDHR1
CDIN1
CDK10
CDK13
CDK16
CDK19
CDK20
CDK4
CDK5
CDK5RAP2
CDK6
CDK8
CDK9
CDKAL1
CDKL5
CDKN1B
CDKN1C
CDKN2A
CDON
CDSN
CDT1
CDX2
CEACAM16
CEBPA
CEBPE
CEL
CELA2A
CELF2
CELF4
CELSR1
CELSR2
CELSR3
CENATAC
CENPE
CENPF
CENPJ
CENPT
CEP104
CEP112
CEP120
CEP135
CEP152
CEP164
CEP19
CEP250
CEP290
CEP295
CEP41
CEP55
CEP57
CEP63
CEP78
CEP83
CEP85L
CERKL
CERS1
CERS3
CERT1
CES1
CETP
CFAP206
CFAP251
CFAP298
CFAP300
CFAP410
CFAP43
CFAP44
CFAP45
CFAP47
CFAP52
CFAP53
CFAP54
CFAP57
CFAP58
CFAP61
CFAP65
CFAP69
CFAP70
CFAP74
CFAP91
CFB
CFC1
CFD
CFH
CFHR1
CFHR2
CFHR3
CFHR4
CFHR5
CFI
CFL2
CFP
CFTR
CHAF1B
CHAMP1
CHAT
CHCHD10
CHCHD2
CHD1
CHD1L
CHD2
CHD3
CHD4
CHD5
CHD6
CHD7
CHD8
CHEK2
CHIA
CHIC2
CHIT1
CHKA
CHKB
CHL1
CHM
CHMP1A
CHMP2B
CHMP4B
CHN1
CHP1
CHRDL1
CHRM1
CHRM2
CHRM3
CHRNA1
CHRNA2
CHRNA3
CHRNA4
CHRNA5
CHRNA7
CHRNB1
CHRNB2
CHRNB4
CHRND
CHRNE
CHRNG
CHST14
CHST3
CHST6
CHST8
CHSY1
CHUK
CIB1
CIB2
CIC
CIDEC
CIITA
CILK1
CISD2
CIT
CITED2
CIZ1
CKAP2L
CLASP1
CLASP2
CLCC1
CLCF1
CLCN1
CLCN2
CLCN3
CLCN4
CLCN5
CLCN6
CLCN7
CLCNKA
CLCNKB
CLDN1
CLDN10
CLDN11
CLDN14
CLDN16
CLDN19
CLDN2
CLDN5
CLDN9
CLEC3B
CLEC7A
CLIC2
CLIC5
CLIP1
CLIP2
CLMP
CLN3
CLN5
CLN6
CLN8
CLP1
CLPB
CLPP
CLPX
CLRN1
CLRN2
CLTC
CLTCL1
CLU
CLUAP1
CMIP
CMPK1
CMPK2
CNGA1
CNGA3
CNGB1
CNGB3
CNKSR1
CNKSR2
CNNM2
CNNM4
CNOT1
CNOT2
CNOT3
CNOT9
CNP
CNPY3
CNR1
CNRIP1
CNTN1
CNTN2
CNTN3
CNTN4
CNTN6
CNTNAP1
CNTNAP2
CNTNAP5
COA3
COA5
COA6
COA7
COA8
COASY
COCH
COG1
COG2
COG3
COG4
COG5
COG6
COG7
COG8
COL10A1
COL11A1
COL11A2
COL12A1
COL13A1
COL17A1
COL18A1
COL1A1
COL1A2
COL25A1
COL27A1
COL2A1
COL3A1
COL4A1
COL4A2
COL4A3
COL4A4
COL4A5
COL4A6
COL5A1
COL5A2
COL6A1
COL6A2
COL6A3
COL7A1
COL8A2
COL9A1
COL9A2
COL9A3
COLEC10
COLEC11
COLGALT1
COLQ
COMP
COMT
COPA
COPB1
COPB2
COQ2
COQ4
COQ5
COQ6
COQ7
COQ8A
COQ8B
COQ9
CORIN
CORO1A
COX10
COX11
COX14
COX15
COX16
COX20
COX4I1
COX4I2
COX5A
COX6A1
COX6A2
COX6B1
COX7A1
COX7B
COX8A
CP
CPA1
CPA6
CPAMD8
CPE
CPLANE1
CPLX1
CPN1
CPOX
CPS1
CPSF1
CPSF3
CPT1A
CPT1B
CPT1C
CPT2
CR1
CR2
CRACR2A
CRADD
CRAT
CRB1
CRB2
CRBN
CREB1
CREB3
CREB3L1
CREB3L3
CREB5
CREBBP
CRELD1
CRIM1
CRIPT
CRLF1
CRLS1
CRP
CRPPA
CRTAP
CRX
CRY1
CRYAA
CRYAB
CRYBA1
CRYBA2
CRYBA4
CRYBB1
CRYBB2
CRYBB3
CRYGB
CRYGC
CRYGD
CRYGS
CRYM
CSF1R
CSF2RA
CSF2RB
CSF3R
CSGALNACT1
CSMD1
CSNK1D
CSNK1G1
CSNK2A1
CSNK2B
CSPP1
CSRP3
CST3
CST6
CSTA
CSTB
CT55
CTBP1
CTC1
CTCF
CTDP1
CTF1
CTH
CTLA4
CTNNA1
CTNNA2
CTNNA3
CTNNB1
CTNNBL1
CTNND1
CTNND2
CTNS
CTPS1
CTPS2
CTR9
CTRB2
CTRC
CTSA
CTSC
CTSD
CTSF
CTSK
CTU2
CUBN
CUL3
CUL4B
CUL7
CUTA
CUX1
CUX2
CWC27
CWF19L1
CX3CR1
CXCR2
CXCR4
CXorf56
CYB561
CYB5A
CYB5R3
CYBA
CYBB
CYBC1
CYC1
CYCS
CYFIP1
CYFIP2
CYLD
CYP11A1
CYP11B1
CYP11B2
CYP17A1
CYP19A1
CYP1A1
CYP1A2
CYP1B1
CYP21A2
CYP24A1
CYP26A1
CYP26B1
CYP26C1
CYP27A1
CYP27B1
CYP2A6
CYP2B6
CYP2C19
CYP2C8
CYP2D6
CYP2E1
CYP2R1
CYP2U1
CYP3A4
CYP3A5
CYP4F2
CYP4F22
CYP4V2
CYP51A1
CYP7A1
CYP7B1
D2HGDH
DAAM2
DAB1
DACH1
DACT1
DAG1
DALRD3
DAO
DARS1
DARS2
DAW1
DBH
DBR1
DBT
DBX2
DCAF13
DCAF17
DCAF8
DCC
DCDC2
DCHS1
DCLRE1B
DCLRE1C
DCN
DCPS
DCT
DCTD
DCTN1
DCX
DDB1
DDB2
DDC
DDHD1
DDHD2
DDOST
DDR2
DDRGK1
DDX11
DDX17
DDX23
DDX24
DDX3X
DDX41
DDX54
DDX58
DDX59
DDX6
DEAF1
DECR1
DEF6
DEGS1
DENND5A
DENR
DEPDC5
DES
DGAT1
DGKE
DGUOK
DHCR24
DHCR7
DHDDS
DHFR
DHH
DHODH
DHPS
DHRS3
DHTKD1
DHX16
DHX30
DHX32
DHX34
DHX37
DHX38
DHX9
DIABLO
DIAPH1
DIAPH2
DIAPH3
DICER1
DIO1
DIS3
DIS3L2
DISC1
DISP1
DKC1
DLAT
DLC1
DLD
DLG1
DLG3
DLG4
DLG5
DLGAP2
DLGAP4
DLL1
DLL3
DLL4
DLST
DLX3
DLX4
DLX5
DMBX1
DMC1
DMD
DMGDH
DMP1
DMRT1
DMXL1
DMXL2
DNA2
DNAAF1
DNAAF2
DNAAF3
DNAAF4
DNAAF5
DNAAF6
DNAH1
DNAH10
DNAH11
DNAH14
DNAH17
DNAH2
DNAH5
DNAH7
DNAH8
DNAH9
DNAI1
DNAI2
DNAI3
DNAJA1
DNAJB11
DNAJB13
DNAJB2
DNAJB4
DNAJB6
DNAJC12
DNAJC13
DNAJC17
DNAJC19
DNAJC21
DNAJC3
DNAJC30
DNAJC5
DNAJC6
DNAJC8
DNAL1
DNAL4
DNALI1
DNASE1L3
DNASE2
DNHD1
DNM1
DNM1L
DNM2
DNMBP
DNMT1
DNMT3A
DNMT3B
DOCK11
DOCK2
DOCK3
DOCK6
DOCK7
DOCK8
DOHH
DOK7
DOLK
DONSON
DOT1L
DPAGT1
DPF2
DPH1
DPH2
DPH5
DPM1
DPM2
DPM3
DPP6
DPP9
DPY19L2
DPYD
DPYS
DPYSL5
DRAM2
DRC1
DRD2
DRD3
DRG1
DROSHA
DRP2
DSC2
DSC3
DSCAM
DSCAML1
DSE
DSG1
DSG2
DSG3
DSG4
DSP
DSPP
DST
DSTYK
DTHD1
DTNA
DTNBP1
DTYMK
DUOX1
DUOX2
DUOXA2
DUSP6
DUT
DVL1
DVL3
DYM
DYNC1H1
DYNC1I2
DYNC2H1
DYNC2I1
DYNC2I2
DYNC2LI1
DYNLT2B
DYRK1A
DYRK1B
DYSF
DZIP1
DZIP1L
EAPP
EARS2
EBF3
EBP
ECE1
ECEL1
ECHS1
ECM1
EDA
EDAR
EDARADD
EDC3
EDEM3
EDN1
EDN3
EDNRA
EDNRB
EED
EEF1A2
EEF1AKNMT
EEF1B2
EEF2
EFCAB1
EFCAB5
EFEMP1
EFEMP2
EFHC1
EFHC2
EFL1
EFNB1
EFNB2
EFR3A
EFTUD2
EGF
EGFR
EGLN1
EGR2
EHBP1
EHHADH
EHMT1
EHMT2
EIF2A
EIF2AK1
EIF2AK2
EIF2AK3
EIF2AK4
EIF2B1
EIF2B2
EIF2B3
EIF2B4
EIF2B5
EIF2S3
EIF3F
EIF4A2
EIF4A3
EIF4ENIF1
EIF4G1
EIF4G2
EIF4H
EIF5A
ELAC2
ELANE
ELF4
ELFN1
ELK1
ELMO2
ELMO3
ELMOD2
ELMOD3
ELN
ELOC
ELOVL1
ELOVL4
ELOVL5
ELP1
ELP2
ELP4
EMC1
EMC10
EMD
EMG1
EMILIN1
EML1
EMP2
EMX2
EN1
ENAM
ENDOG
ENG
ENO3
ENPP1
ENTPD1
EOGT
EOMES
EP300
EPAS1
EPB41
EPB41L1
EPB41L4A
EPB42
EPC2
EPCAM
EPG5
EPHA10
EPHA2
EPHA5
EPHA8
EPHB2
EPHB4
EPHX1
EPM2A
EPO
EPOR
EPRS1
EPS8
EPS8L2
EPS8L3
ERAL1
ERBB2
ERBB3
ERBB4
ERBIN
ERC1
ERCC1
ERCC2
ERCC3
ERCC4
ERCC5
ERCC6
ERCC6L2
ERCC8
ERF
ERG
ERGIC1
ERGIC3
ERI1
ERLIN1
ERLIN2
ERMAP
ERMARD
ESAM
ESCO2
ESPN
ESR1
ESR2
ESRP1
ESRP2
ESRRB
ESYT3
ETFA
ETFB
ETFDH
ETHE1
ETS1
ETV2
ETV6
EVA1A
EVC
EVC2
EXO1
EXOC1
EXOC2
EXOC3L2
EXOC6B
EXOC8
EXOSC1
EXOSC2
EXOSC3
EXOSC5
EXOSC8
EXOSC9
EXPH5
EXT1
EXT2
EXTL3
EYA1
EYA4
EYS
EZH2
F10
F11
F12
F13A1
F13B
F2
F5
F7
F8
F9
FA2H
FAAH
FAAH2
FAAP100
FAAP24
FABP1
FABP3
FABP7
FADD
FAH
FAM111A
FAM111B
FAM126A
FAM131A
FAM136A
FAM149B1
FAM161A
FAM177A1
FAM183A
FAM189A1
FAM189A2
FAM20A
FAM20C
FAM3C
FAM47C
FAM83H
FAM91A1
FAN1
FANCA
FANCB
FANCC
FANCD2
FANCE
FANCF
FANCG
FANCI
FANCL
FANCM
FAR1
FARS2
FARSA
FARSB
FAS
FASLG
FASN
FASTKD2
FAT1
FAT2
FAT3
FAT4
FBLIM1
FBLN1
FBLN5
FBN1
FBN2
FBP1
FBP2
FBXL4
FBXL7
FBXO11
FBXO25
FBXO28
FBXO31
FBXO32
FBXO38
FBXO43
FBXO7
FBXW11
FBXW4
FBXW7
FCGR2A
FCGR3A
FCHO1
FCN1
FCN2
FCN3
FCSK
FDFT1
FDPS
FDX2
FDXR
FECH
FEM1C
FERMT1
FERMT3
FEZF1
FEZF2
FGA
FGB
FGD1
FGD3
FGD4
FGF10
FGF12
FGF13
FGF14
FGF16
FGF17
FGF2
FGF20
FGF23
FGF3
FGF8
FGF9
FGFR1
FGFR2
FGFR3
FGFR4
FGFRL1
FGG
FH
FHL1
FHL2
FHOD3
FIBCD1
FIBP
FIG4
FIGLA
FILIP1
FITM2
FKBP10
FKBP14
FKBP15
FKBP4
FKBP6
FKRP
FKTN
FLAD1
FLCN
FLG
FLG2
FLI1
FLNA
FLNB
FLNC
FLRT1
FLRT3
FLT3
FLT4
FLVCR1
FLVCR2
FMN2
FMO1
FMO3
FMR1
FN1
FNBP4
FNIP1
FOCAD
FOLR1
FOSL2
FOXC1
FOXC2
FOXD1
FOXD3
FOXD4
FOXE1
FOXE3
FOXF1
FOXG1
FOXH1
FOXI1
FOXI3
FOXJ1
FOXL1
FOXL2
FOXN1
FOXN4
FOXP1
FOXP2
FOXP3
FOXP4
FOXRED1
FPR1
FRA10AC1
FRAS1
FREM1
FREM2
FRG1
FRMD4A
FRMD5
FRMD7
FRMPD4
FRRS1L
FRY
FSCN2
FSHB
FSHR
FSIP2
FTCD
FTH1
FTL
FTO
FTSJ1
FUCA1
FUS
FUT1
FUT2
FUT3
FUT8
FUZ
FXN
FXR1
FXYD2
FYB1
FYCO1
FZD2
FZD4
FZD5
FZD6
FZR1
G3BP1
G6PC1
G6PC3
G6PD
GAA
GAB1
GABBR1
GABBR2
GABRA1
GABRA2
GABRA3
GABRA5
GABRA6
GABRB1
GABRB2
GABRB3
GABRD
GABRE
GABRG1
GABRG2
GABRG3
GABRQ
GABRR1
GAD1
GAL
GALC
GALE
GALK1
GALM
GALNS
GALNT12
GALNT2
GALNT3
GALNTL5
GALT
GAMT
GAN
GANAB
GAP43
GAPVD1
GARS1
GAS1
GAS2L2
GAS8
GATA1
GATA2
GATA3
GATA4
GATA5
GATA6
GATAD1
GATAD2B
GATB
GATC
GATM
GBA
GBA2
GBE1
GBF1
GCC2
GCDH
GCGR
GCH1
GCK
GCLC
GCM2
GCNT2
GCSH
GDAP1
GDAP2
GDF1
GDF11
GDF2
GDF3
GDF5
GDF6
GDF9
GDI1
GDNF
GEMIN4
GEMIN5
GEN1
GET3
GET4
GFAP
GFER
GFI1
GFI1B
GFM1
[truncated: 3,631 more rows]
